# Supplementary material for: Expression of Prostaglandin Genes and β-Catenin in Whole Blood as Potential Markers of Muscle Degeneration
Source: Int J Mol Sci. 2023 Aug 17;24(16):12885. doi: 10.3390/ijms241612885 (PMC10454559; doi:10.3390/ijms241612885)
Supplement: Supplementary file 1 [file ijms-24-12885-s001.zip]

Archive with 1 entries (1 files):
- ijms-2565838-supplementary.pdf
